# Supplementary material for: The analysis and application of granular backfill material to reduce surface subsidence in China’s northwest coal mining area
Source: PLoS One. 2018 Jul 23;13(7):e0201112. doi: 10.1371/journal.pone.0201112 (PMC6056034; doi:10.1371/journal.pone.0201112)
Supplement: S1 Table — (XLS) [file pone.0201112.s001.xls]

## Sheet: Sheet1
	Fig 5 The viscosity and shear stress of slurry with different concentration				Fig 9 Position of surface subsidence curve and working face
	Slurry concentration /%	Viscosity /Mpa·s	Shear stress /Pa		Points	Subsidence /mm
	63	50	1		A1	0
	66	86	3		A2	0
	69	148	5		A3	0
	72	410	13		1	0
	75	1180	37		2	0
					3	0
					4	1
					5	2
					6	4
					7	8
					8	9
					9	10
					10	13
					11	15
					12	17
					13	21
					14	23
					15	27
					16	29
					17	30
					18	33
					19	34
					20	36.5
					21	36
					22	38
					23	37
					24	35.8
					25	31
					26	30
					27	27
